# Supplementary material for: Phytochemical Characterization and Antioxidant Activity Evaluation for Some Plant Extracts in Conjunction with Pharmacological Mechanism Prediction: Insights into Potential Therapeutic Applications in Dyslipidemia and Obesity
Source: Biomedicines. 2024 Jun 27;12(7):1431. doi: 10.3390/biomedicines12071431 (PMC11274650; doi:10.3390/biomedicines12071431)
Supplement: Supplementary file 1 [file biomedicines-12-01431-s001.zip]

Archive with 1 entries (1 files):
- biomedicines-3066345-supplementary.pdf
